# Supplementary material for: Multidisciplinary Care for Moebius Syndrome and Related Disorders: Building a Management Protocol
Source: J Clin Med. 2024 Jun 4;13(11):3309. doi: 10.3390/jcm13113309 (PMC11172851; doi:10.3390/jcm13113309)
Supplement: Supplementary file 1 [file jcm-13-03309-s001.zip]

Archive with 1 entries (1 files):
- jcm-2976342-supplementary.pdf
